# Supplementary material for: Aspartame and Its Metabolites Cause Oxidative Stress and Mitochondrial and Lipid Alterations in SH-SY5Y Cells
Source: Nutrients. 2023 Mar 18;15(6):1467. doi: 10.3390/nu15061467 (PMC10053704; doi:10.3390/nu15061467)
Supplement: Supplementary file 1 [file nutrients-15-01467-s001.zip]

Archive with 1 entries (1 files):
- nutrients-2254706-supplementary.pdf
